# Supplementary material for: Stereoselective Synthesis and Antiproliferative Activity of Steviol-Based Diterpene 1,3-Aminoalcohol Regioisomers
Source: Molecules. 2023 Dec 5;28(24):7962. doi: 10.3390/molecules28247962 (PMC10745768; doi:10.3390/molecules28247962)
Supplement: Supplementary file 1 [file molecules-28-07962-s001.zip]

Archive with 1 entries (1 files):
- molecules-2727575-supplementary.pdf
